# Supplementary material for: Human papillomavirus infection and p16 expression in the immunocompetent patients with extragenital/extraungual Bowen’s disease
Source: Diagn Pathol. 2016 Jun 24;11:53. doi: 10.1186/s13000-016-0505-3 (PMC4919835; doi:10.1186/s13000-016-0505-3)
Supplement: Additional file 2: — The datasets supporting the conclusions of the article. (XLSX 19 kb) [file 13000_2016_505_MOESM2_ESM.xlsx]

## Sheet: List1
biopsy number	sex	age at presentation	site	Mucosal HPV	Cutaneous HPV (any detection)	Cutaneous HPV (clinically important viral load)	DNA Quality/quantity	p16 IHC: 0=negative 1=equivocal/focal 2=definitive but focal 3=diffuse strong	koilocytosis(like)	solar elastosis	other -e.g. Papillomatosis
	F	82	face	0	0	0		3	0	0	0
	F	51	leg right	0	0	0	LC	3	0	0	0
	F	80	face	0	0	0		3	1	1	moderate papillomatosis
	F	89	neck	0	NA	NA		1	1	1	0
	F	60	? extragenital	16 (HR)	NA	NA		3	0	0	0
	F	91	face	0	0	0		3	0	1	0
	F	79	? extragenital	0	0	0		3	0	1	0
	F	75	? extragenital	0	93	93		3	0	0	0
	F	57	face	0	0	0	LQ	3	1	1	moderate papillomatosis
	F	89	eylid	0	0	0		1	0	1	0
	F	82	eyelid	0	NA	NA		2 - map like	1	1	marked papillomatosis
	F	74	face	0	105	0		1	0	1	0
	F	59	shaft right	0	NA	NA		0	1	0	moderate papillomatosis
	F	84	face left	0	0	0		3	0	1	0
	F	61	face left	0	0	0		3	0	0	mild papillomatosis
	F	50	calf left	0	NA	NA	LQ+LC	2 - map like	1	0	0
	F	83	temple	0	0	0		3	0	1	0
	F	76	back	0	0	0	LC	3	0	1	0
	F	79	arm left	16 (HR)	0	0		3	0	1	moderate papillomatosis
	F	71	sternum	0	0	0	LC	3	1	0	0
	F	78	auricle left	16 (HR)	NA			3	1	1	0
	F	85	face left	0	36	0		3	0	1	moderate papillomatosis
	F	72	elbow right	0	0	0		3	0	1	0
	F	88	forehead	0	NA	NA	LQ+LC	3	1	1	moderate papillomatosis
	F	69	arm left	0	0	0	LQ	3	1	0	mild papillomatosis
	F	72	leg right	0	0			3	1	0	0
	F	56	thigh right	66 (prob.HR)	NA	NA		3	0	0	mild papillomatosis
	F	68	instep right	0	0	0	LC	3	0	0	0
	F	89	auricle	0	0	0		3	1	1	0
	F	50	buttocks	33 (HR)	NA	NA		3	0	0	0
	F	73	eye medial - canthus	0	0	0		3	0	0	0
	F	64	face right	0	NA	NA	LQ+LC	0	0	1	0
	F	73	eye-lateral canthus	0	0	0		3	0	0	0
	F	78	back - scapula	0	0	0		3	0	0	0
	F	88	face right	0	0	0	LQ+LC	3	1	1	marked papillomatosis
	F	78	forearm right	16 (HR)	NA	NA		3	1	0	0
	F	79	face right	0	0	0		3	0	1	mild papillomatosis
	F	66	neck	0	0	0		3	0	0	0
	F	83	forearm left	0	0	0		3	1	1	moderate papillomatosis
	F	93	leg right	0	24	24		3	1	0	0
	F	52	face right	0	0	0		3	0	1	0
	F	67	leg right	0	24	24	LQ+LC	2 - map like	1	0	0
	F	86	forehead	0	+ nelze typizovat	+ nelze typizovat		3	1	1	mild papillomasosis
	F	47	thigh right	0	0	0		3	1	0	0
	F	96	face right	0	0	0	LQ	3	1	1	0
	F	74	submadibular	0	0	0	LQ+LC	1	1	1	mild papillomatosis
	F	63	temple left	0	+ nelze typizovat	+ nelze typizovat		0	0	0	0
	F	81	forehead	0	0	0		3	1	1	marked papillomatosis
	F	75	face /under eye left	0	+ nelze typizovat	0		0	1	0	0
	F	54	groin right	56 (HR)	0	0		3	1	0	mild papillomatosis
	F	56	arm left	0	0	0		3	0	0	0
	F	78	forehead	0	0	0		3	0	1	mild papillomatosis
	F	76	leg left	0	0	0		3	0	0	0
	F	79	face right	0	8	8		3	1	1	0
	F	61	temple left	0	0	0		3	1	0	mild papillomatosis
	F	93	breast left	0	24, 25	24, 25		3	1	0	0
	F	86	canthus left eye	0	0	0		0	1	1	mild papillomatosis
	F	77	nose	0	0	0		3	1	1	mild papillomatosis
	F	83	face left	0	0	0	LC	3	0	1	0
	F	49	leg left	0	0	0		3	0	0	0
	F	78	face preauricular	0	0	0		3	0	1	0
	F	75	face right	0	0	0		3	0	1	0
	F	94	forehead right	0	0	0		3	1	1	0
	F	73	face left	0	+ nelze typizovat	0		3	1	1	0
	F	86	forehead right	0	0	0		3	0	1	marked papillomatosis
	F	79	face right	0	0	0		3	1	1	0
	F	67	face right	0	+ nelze typizovat	0		1	1	1	0
	F	81	forehead right	0	25	25	LQ+LC	3	0	1	mild papillomatosis
	F	76	temple	0	0	0	LQ	3	0	1	0
	F	48	face right	0	0	0		3	0
	M	78	? Extragenital	0	0	0		3	0	0	0
	M	68	? extragenital	33 (HR)	0	0		3	0	0	0
	M	76	face	0	0	0	LC	3	0	0	0
	M	73	thigh	0	0	0	LC	3	0	0	mild papillomatosis
	M	72	? extragenital	0	0	0		3	0	0	0
	M	84	thigh	0	0	0		3	1	1	0
	M	73	face-preauricular	0	0	0		3	1	1	0
	M	66	auricle	0	+ nelze typovat	+ nelze typovat		0	1	0	mild papillomatosis
	M	69	right arm	0	0	0	LQ	3	1	0	0
	M	81	? extragenital	0	0	0		3	0	0	0
	M	63	? extragenital	0	NA	NA		3	0	0	0
	M	73	? extragenital	0	NA	NA		3	0	1	mild papillomatosis
	M	72	? extragenital	0	0	0		3	0	0	0
	M	74	Auricle	0	0	0		3	1	0	mild papillomatosis
	M	81	preauricular	0	0	0		1	0	1	mild papillomatosis
	M	73	eyelid lower left	16 (HR)	NA	NA		3	1	1	moderate papillomatosis
	M	67	neck behind auricle	0	0	0		3	0	1	0
	M	76	right hand	0	0	0		1	0+0	1+0	0
	M	71	thigh left	0	0	0	LQ+LC	2 map like	1	0	0
	M	62	forearm left	0	0	0		3	0	1	0
	M	91	auricle Left	0	0	0		3	1	1	mild papillomatosis
	M	85	parietal	0	0	0		3	0	1	0
	M	57	auricle left	18 (HR)	0	0		3	0	1	marked papillomatosis
	M	81	auricle right	0	NA	NA	LQ+LC	3	0	0	0
	M	82	nose radix	0	0	0		1	1	1	0
	M	69	foot dorsum left	0	0	0		3	0	0	0
	M	78	chest	0	+ nelze typovat	+ nelze typovat		3	0	0	0
	M	66	shaft left lateral	0	0		LC	3	0	0	0
	M	86	auricle left	0	0			3	0	1	moderate papillomatosis
	M	85	auricle Left	0	0		LQ	0	1	0	0
	M	79	forearm left	0	0		LQ	3	0	1	0
	M	74	dorsum-lower scapular-1	0	0	0	LQ	3	0	1	0
	M	69	back	0	0	0	LC	3	0	0	marked papillomatosis
	M	67	back	0	0	0	LC	2	1	0	0
	M	57	temple/eyebrow	0	0	0	LQ+LC	3	0	0	0
	M	65	neck	0	0	0		3	1	0	moderate papillomatosis
	M	58	forearm	0	105, 5, 8	0		3	0	0	0
	M	70	chest	0	0		LC	1	0	0	0
	M	72	leg right	0	0		LC	3	1	0	0
	M	80	temple right	0	0	0		3	1	1	0
	M	60	temple right	0	0	0		3	0	1	0
	M	74	knee	0	0	0		3	1	1	mild papillomatosis
	M	80	neck left	0	0	0		3	1	1	marked papillomatosis
	M	86	forehead	0	5, 9	5, 9		3	1	1	marked papillomatosis
	M	76	temple right	0	0	0	LQ	3	0	1	0
	M	75	face left	0	0	0		3	0	1	mild papillomatosis
	M	66	head-vertex	0	NA	NA	LQ+LC	1	0	1	mild papillomatosis
	M	81	face right	0	NA	NA		0	0	1	0
	M	76	auricle left	0	9, 38, 93	9, 38, 93		3	0	1	marked papillomatosis
	M	79	head-vertex	0	0	0		0	1	1	0
	M	72	auricle left	0	0	0		3	0	1	mild papillomatosis
	M	66	chest	0	0	0		3	1	0	0
	M	70	auricle concha right	0	0	0		3	1	1	mild papillomatosis
	M	75	temple left	0	0	0		3	1	1	0
	M	85	auricle right	0	0	0	LQ	3	0	1	mild papillomatosis
	M	67	chest supraclavicular	0	0	0		3	1	0	mild papillomatosis
	M	72	temple	0	9, 23, 37	9, 23, 37	LQ	3	1	1	0
	M	62	nose	0	0	0	LQ	1	1	1	0
	M	79	eyelid lower right	0	+ nelze typizovat	0		0	0	0	0
	M	68	neck	0	0	0	LQ	3	0	1	0
	M	62	capilitium	0	0	0	LQ+LC	0	0	1	mild papillomatosis
	M	78	auricle left	0	0	0		3	0	1	0
	M	68	thigh right	0	0	0		3	1	0	mild papillomatosis
	M	64	chest	0	9, 20, 21, 8	9, 20, 21, 8		3	1	0	0
	M	65	neck	0	0	0		2 - map like	0	1	moderate papillomatosis
	M	67	knee left	0	0	0		3	0	0	0
	M	76	back	0	0	0		NA	0	0	0
	M	75	face preauricular	0	0	0	LQ	3	0	0	0
	M	76	head capilitium	0	0	0	LQ+LC	2	0	1	0
	M	81	temple right	0	+ nelze typizovat	0		3	1	1	moderate papillomatosis
	M	67	forearm left	0	0	0		0	0	0	0
	M	80	auricle right	0	21	21		3	1	0	mild papillomatosis
	M	72	forehead left	0	0	0		3	0	1	0
	M	77	knee	0	0	0		2 - map like	0	0	0
	M	91	face	0	+ nelze typizovat	+ nelze typizovat		3	0	1	0
	M	66	auricle helix left	0	0	0		3	1	1	0
	M	85	arm right	0	0	0		3	0	0	mild papillomatosis
	M	43	thigh left	0	0	0	LQ	3	1	0	0
	M	62	capilitium occip left	16 (HR)	NA	NA		3	1	1	marked papillomatosis
	M	88	retroauricular left	0	+ nelze typizovat	0	LQ+LC	0	0	1	mild papillomatosis
	M	86	arm right	0	0	0	LQ	3	0	0	0
	M	62	back	58 (HR)	0	0		3	1	0	0
	M	79	earlobe left	0	+ nelze typizovat	+ nelze typizovat		3	1	1	marked papillomatosis
	M	64	chest left	0	25	25		3	0
	M	54	hand dorsum	0	24	24		3	0
	M	63	chest	0	0	0		3	0
	M	92	forehead	0	0	0	LQ	3	1	1	mild papillomatosis
70 F: 88 M	average All	73.242					LQ=low DNA quality
min 43 max 96	SD All	10.7848					LC= low DNA concentration
	median All	74
min 47 max 96	average Female	73.7714
	SD Female	12.5927
	median Female	76
min 43 max 92	average Male	72.8161
	SD Male	9.04971
	median Male	73
